# Supplementary material for: PredictCBC-2.0: a contralateral breast cancer risk prediction model developed and validated in ~ 200,000 patients
Source: Breast Cancer Res. 2022 Oct 21;24:69. doi: 10.1186/s13058-022-01567-3 (PMC9585761; doi:10.1186/s13058-022-01567-3)
Supplement: Supplementary file 2 — Additional file 2: Table S1. Description of the studies included in the analyses. [file 13058_2022_1567_MOESM2_ESM.xlsx]

## Sheet: SupplementaryTable1
Table S1: Description of the studies included in the analyses.
Study name	Australian Breast Cancer Family Study	Amsterdam Breast Cancer Study	Bavarian Breast Cancer Cases and Controls	Breast Cancer Outcome Study of Mutation	Breast Oncology Galicia Network	Copenhagen General Population Study	Erasmus Medical Center	Helsinki Breast Cancer Study	Hereditary Breast and Ovarian cancer study in the Netherlands	Karolinska Breast Cancer Study	Karolinska Mammography Project for Risk Prediction of Breast Cancer - Cohort Study	Leuven Multidisciplinary Breast Centre	Mammary Carcinoma Risk Factor Investigation	Multiethnic Cohort	Netherlands Cancer Registry	Leiden University Medical Centre Breast Cancer Study	National Cancer Institute Polish Breast Cancer Study	Karolinska Mammography Project for Risk Prediction of Breast Cancer - Case-Control Study	Prospective Study of Outcomes in Sporadic Versus Hereditary Breast Cancer	Study of Epidemiology and Risk factors in Cancer Heredity	Städtisches Klinikum Karlsruhe Deutsches Krebsforschungszentrum Study	IHCC-Szczecin Breast Cancer Study	Utah Breast Cancer Study
Study abbreviation	ABCFS	ABCS	BBCC	BOSOM	BREOGAN	CGPS	EMC	HEBCS	HEBON	KARBAC	KARMA	LMBC	MARIE	MEC	NCR	ORIGO	PBCS	PKARMA	POSH	SEARCH	SKKDKFZS	SZBCS	UBCS
Country	Australia	Netherlands	Germany	Netherlands	Spain	Denmark	Netherlands	Finland	Netherlands	Sweden	Sweden	Belgium	Germany	USA	Netherlands	Netherlands	Poland	Sweden	United Kingdom	United Kingdom	Germany	Poland	USA
Geographic area	US and Australia	Europe - Other	Europe - Other	Netherlands - BOSOM	Europe - Other	Europe - Scandinavia	Netherlands - EMC	Europe - Scandinavia	Netherlands - HEBON	Europe - Scandinavia	Europe - Scandinavia	Europe - Other	Europe - Other	US and Australia	Netherlands - NCR	Europe - Other	Europe - Other	Europe - Scandinavia	Europe - UK	Europe - UK	Europe - Other	Europe - Other	US and Australia
Study design	Population-based case-control study.	Hospital-based consecutive cases; and patients with breast cancer recruited though the clinical genetic center.	Hospital-based cases.	Hospital-based, 10 centers.	Population based case-control study	Consecutive, incident cases from one hospital with centralized care for a population of 400,000 women from 2001 to present.	Hospital-based.	Hospital-based case-control study, plus additional familial cases .	Clinical genetic center-based recruitment of familial breast or ovarian cancer patients (cases)	Population and hospital-based cases; geographically matched controls.	Cohort study.	Hospital-based case-control study.	Population-based case-control study.	Prospective cohort study: nested case-control.	Population-based registry.	Hospital-based prospective cohort study.	Population-based case-control study.	Case-control study .	Prospective cohort.	Population-based case-control study.	Hospital-based breast cancer cohort.	Hospital-based case-control study.	Mixed. (1) Pedigrees including multiple sampled breast cancer cases within 2 generations, also may include sampled, unaffected relatives; (2) hospital-based cases (from Huntmans Cancer Institute [HCI] or Intermountain Healthcare [IH]), and breast reduction controls; and (3) Population-based cases (from the Utah Cancer Registry [UCR]) and controls (from the Utah Drivers License Registry [UDLR])
Case definition	All cases diagnosed < age 40 plus a random sample of those diagnosed ages 40-59 from cancer registries in Victoria and New South Wales, plus a limited number diagnosed aged 60-69; cases living in Melbourne recruited from 1992-99 and in Sydney from 1993-98.	Pre-iCOGS: All breast cancer patients (with operable, invasive mammacarcinoma) aged <50 years and diagnosed from 1970-1994 in four Dutch hospitals. iCOGS/OncoArray: Breast cancer patients diagnosed before age 50 in 1995-2011 at the Netherlands Cancer Insitute - Antoni van Leeuwenhoek hospital (NKI-AVL).	Consecutive, unselected cases with invasive breast cancer recruited at the University Breast Centre, Franconia in Northern Bavaria during 1999-2013.	Consecutive, incidence cases from ten hospitals in the Netherlands from 1970 to 2013.	A population-based study conducted since 1997 in two cities in Galicia, Spain (Vigo and Santiago) covering approximately 700,000 inhabitants. The study currently includes over 1600 incident breast cancer cases diagnosed from 1997-2014 in two Galician hospitals with blood, tumor tissue and risk factor questionnaire.	Consecutive, incident cases from 1 hospital with centralized care for a population of 400,000 women from 2001 to the present.	Consecutive, incident cases from one hospital from 1989 to present.	(1) Consecutive cases (883) from the Department of Oncology, Helsinki University Central Hospital 1997-8 and 2000, (2) Consecutive cases (986) from the Department of Surgery, Helsinki University Central Hospital 2001 – 2004, (3) Familial breast cancer patients (536) from the Helsinki University Central Hospital, Departments of Oncology and Clinical Genetics (1995-).	Breast (or sometimes ovarian) cancer patients who were tested for mutations in BRCA1 and BRCA2 in one of the clinical genetic centers in the Netherlands between 1996 and 2016. All counselees received an invitation to participate in the HEBON study.	1. Familial cases from Department of Clinical Genetics, Karolinska University Hospital , Stockholm. 2. Consecutive cases from Department of Oncology, Huddinge & Söder Hospital, Stockholm 1998-2000	Inclusion of 70,877 women Oct 2010 - March 2013. 3000 women had BC at cohort entry. In all, 800 women have been diagnosed with breats cancer since study entry (Oct 2015). Approximately 250 women are diagnosed with BC annually.	All patients diagnosed with breast cancer and seen in the Multidisciplinary Breast Center in Leuven (Gashuisberg) since June 2007 plus retrospective collection of cases diagnosed since 2000	Incident cases diagnosed from 2001-2005 in the study region Hamburg in Northern Germany, and from 2002-2005 in the study region Rhein-Neckar-Karlsruhe in Southern Germany.	Incident cases identified from SEER cancer registries in Los Angeles County & State registries in California & Hawaii, USA from 1993-2002.	Consecutive, incident cases of alle primary malignancies; notification from the National Pathology Archive (PALGA), national coverage since 1989. We included women diagnosed between 2003 and 2010, a period for which sufficient follow-up and receptor status information was available.	Consecutive cases diagnosed 1996-2006 in 2 hospitals of South-West Netherlands (Leiden & Rotterdam). No selection for family history; Rotterdam cases selected for diagnosis aged <70. Cases with in situ carcinomas eligible.	Incident cases from 2000-2003 identified through a rapid identification system in participating hospitals covering ~ 90% of all eligible cases, and cancer registries in Warsaw and Łódź covering 100% of all eligible cases.	Incident cases from Jan 2001 – Dec 2008 from the Stockholm/Gotland area. Identified through the Stockholm breast cancer registry.	Cases aged 40 or younger at breast cancer diagnosis. Recruited from breast cancer centre oncology clinics across 126 UK hospitals and diagnosed between January 2000 to December 2007.	Two groups of cases identified through East Anglian Cancer Registry; 1) prevalent cases diagnosed 1991-1996 under 55 years of age at diagnosis, recruited 1996-2002; 2) incident cases diagnosed since 1996 under 70 years of age at diagnosis, recruited 1996-present.	Women diagnosed with primary in situ or invasive breast cancer at the Städtisches Klinikum Karlsruhe from March 1993 to July 2005.	Prospectively ascertained cases of invasive breast cancer patients diagnosed at the Regional Oncology Hospital (Szczecin) in the years 2002, 2003, 2006 and 2007 or the University Hospital from 2002 to 2007 in Szczecin, West-Pomerania, Poland. Patients with pure intraductal or intralobular cancer were excluded (DCIS or LCIS) but patients with DCIS with micro-invasion were included.	Cases recruited from late 1970s to present (on-going). Ascertainment from: (1) UCR-confirmed breast cancer cases in high-risk pedigrees; (2) invasive breast cancer cases treated or surgery performed at HCI or IH clinics; (3) prevalent, population-based UCR-confirmed breast cancer cases.
Number of patients selected	1299	2220	2640	3760	1550	3463	3390	1740	12693	441	3067	2619	3319	1110	140413	1191	1869	4861	1537	10274	1481	1061	1512
How was follow-up (including vital status) information obtained?	Hospital medical registry and linkage with municipality registry.	Hospital medical registry and linkage with municipality registry.	Cancer registry and Medical records.	The follow-up data were obtained using linkage with the Netherlands Cancer Registry, and from the Medical Registries of the different hospitals and patients records.	From the computerised electronic individual medical history program unique for each individual in the state: Each individual is identified by his/her social security number which is unique to each person during his/her lifetime, his/her first name and his/her two last names, his/her national id number which is unique to each individual during his/her lifetime, date of bith, etc: All information i…	Individual patient medical records.	The follow-up (vital status and date of death) was retrieved by the Netherlands Cancer Registry (NCR), who obtain these data through a link with the municipal authorities.	Hospital medical records, cancer registry, population registry.	Follow up information about vital status was obtained from the population register (Basisregistratie Personen in Dutch).	Medical records.	Through the Swedish Cause of Death register, Clinical Breast Cancer register and the Inpatient register.	Our hospital has an electronic clinical work station (KWS) since over 20 years, in which all clinical data (pathology, treatment, imaging, genetic, etc) at diagnosis and during follow-up are collected.	Follow-up information was obtained through follow-up interviews/questionnaires and new events through medical records to verify clinical events either reported by treating physicians or self-reported during follow-up interviews. Vital status was obtained by requesting this information from the population registry	Linkage to SEER registries, state vital statistics and National Death Index.	The follow-up (vital status and date of death) is retrieved by the IKNL through yearly linkage with the municipal authorities.	Linkage to Municipal Population Register; National Pathology Registry; Hospital Information System; General Practitioner.	Complete follow-up for Warsaw cases; only vital status for Łódz cases; we are reviewing medical records plus Cancer Registry data base plus Death Certificates data base.	Through the Swedish Cause of Death register, Clinical Breast Cancer register and the Inpatient register.	National data.	The National Cancer Registration and Analysis Service.	Follow-up (including vital status) information was obtained from medical records, pathology reports or population registries. Risk factor data were collected from about 10% of patients by questionnaire; from the remaining patients risk factor data were obtained from the medical records.	Questionnaire sent by post.	Utah Population Database (UPDB). Events captured by the database include: death record, marriage record, birth record, cancer diagnoses (all cancers), census data, hospital visits, drivers license renewals, etc. Last event in the UPDB via these state/hospital records indicate living/death status.
When was the most recent attempt to have complete follow-up?	April 2014	June 2020	December 2013	2013	Every six months	December 2017	May 2017	Breast cancer specific survival up to 2011; overall survival up to 2015.	Different for subsets of cases. The last follow-up information via the Dutch Cancer Registry and Pathology database for a subset of cases was in 2016	2016	We match the data sets to all registers twice a year.	March 2016	May 2016	Linkages are performed annually.	2016	For cases from LUMC (N=690) this was 27-08-2019; For cases from DDHK (N=860) in 2007 (working on update)	15 years of follow-up completed December 2018	We match the data sets to all registers twice a year.	Vital status updated every 6 months.	August 2014	2012 - 2014	About 10 years ago; currently we are sending questionnaire only to all mutation carriers (BRCA1/2, CHEK2, etc).	2018
Other comments	This study is included in the Breast Cancer Association Consortium.	This study is included in the Breast Cancer Association Consortium (BCAC). Patients in this study are also in the Netherlands Cancer Registry (NCR). Since a direct linkage between NCR and this study was not possible, we included both in the analysis because BOSOM contains more detailed information about distant metastasis, contralateral risk-reducing mastectomy, and information of BRCA gene mutat…	This study is included in the Breast Cancer Association Consortium.	Patients in this study are also in the Netherlands Cancer Registry (NCR). Since a direct linkage between NCR and this study was not possible, we included both in the analysis because BOSOM contains more detailed information about distant metastasis, contralateral risk-reducing mastectomy follow-up and information of BRCA gene mutation and family history.	This study is included in the Breast Cancer Association Consortium.	This study is included in the Breast Cancer Association Consortium.	Patients in this study are also in the Netherlands Cancer Registry (NCR). Since a direct linkage between NCR and this study was not possible, we included both in the analysis because EMC contains more detailed information about distant metastasis, contralateral risk-reducing mastectomy, and information of BRCA gene mutation and family history.	Familiar breast cancer patients were excluded from the analyses. This study is included in the Breast Cancer Association Consortium.	Patients in this study are also in the Netherlands Cancer Registry (NCR). Since a direct linkage between NCR and this study was not possible, we included both in the analysis because HEBON contains more detailed information about distant metastasis, contralateral risk-reducing mastectomy, and information of BRCA gene mutation and family history.	This study is included in the Breast Cancer Association Consortium. The set of familiar breast cancer patients was excluded for analyses.	This study is included in the Breast Cancer Association Consortium.	This study is included in the Breast Cancer Association Consortium.	This study is included in the Breast Cancer Association Consortium.	This study is included in the Breast Cancer Association Consortium		This study is included in the Breast Cancer Association Consortium. Patients in this study are also in the Netherlands Cancer Registry (NCR). Since a direct linkage between NCR and this study was not possible, we included both in the analysis because ORIGO contains more detailed information about distant metastasis and information of family history.	This study is included in the Breast Cancer Association Consortium.	This study is included in the Breast Cancer Association Consortium.	This study is included in the Breast Cancer Association Consortium.	This study is included in the Breast Cancer Association Consortium.	SKKDKFZS is in the Breast Cancer Association Consortium.	This study is included in the Breast Cancer Association Consortium.	This study is included in the Breast Cancer Association Consortium.
References	Dite, G.S., et al., Familial risks, early-onset breast cancer, and BRCA1 and BRCA2 germline mutations. J Natl Cancer Inst, 2003. 95(6): p. 448-57.	Schmidt, M.K., et al., Breast cancer survival and tumor characteristics in premenopausal women carrying the CHEK2*1100delC germline mutation. J Clin Oncol, 2007. 25(1): p. 64-9.	Fasching, P.A., et al., Single nucleotide polymorphisms of the aromatase gene (CYP19A1), HER2/neu status, and prognosis in breast cancer patients. Breast Cancer Res Treat, 2008. 112(1): p. 89-98.	van den Broek, A.J., et al., Impact of Age at Primary Breast Cancer on Contralateral Breast Cancer Risk in BRCA1/2 Mutation Carriers. J Clin Oncol, 2016. 34(5): p. 409-18	Redondo C., Gago-Dominguez M. et al. Breastfeeding, parity and breast cancer subtypes in a Spanish Cohort. Article. PLoS One 2012;7(7):e40543. Epub 2012 Jul 11.	Weischer, M., et al., Increased risk of breast cancer associated with CHEK2*1100delC. J Clin Oncol, 2007. 25(1): p. 57-63		Fagerholm R, et al. NAD(P)H:quinone oxidoreductase 1 NQO1*2 genotype (P187S) is a strong prognostic and predictive factor in breast cancer. Nat Genet. 40:844-53, 2008.	Pijpe, A., et al. Physical activity and the risk of breast cancer in BRCA1/2 mutation carriers. Breast cancer research and treatment 120.1 (2010): 235-244.	Margolin, S., et al., BRCA1 mutations in a population-based study of breast cancer in Stockholm County. Genet Test, 2004. 8(2): p. 127-32.	Skarping, I., et al., Effects of statin use on volumetric mammographic density: results from the KARMA study. BMC Cancer, 2015. 15: p. 435	Neven, P., et al., In early-stage breast cancer, the estrogen receptor interacts with correlation between human epidermal growth factor receptor 2 status and age at diagnosis, tumor grade, and lymph node involvement. J Clin Oncol, 2008. 26(10): p. 1768-9; author reply 1769-71.	Flesch-Janys, D., et al., Risk of different histological types of postmenopausal breast cancer by type and regimen of menopausal hormone therapy. Int J Cancer, 2008. 123(4): p. 933-41	Kolonel, L.N., et al., A multiethnic cohort in Hawaii and Los Angeles: baseline characteristics. Am J Epidemiol, 2000. 151(4): p. 346-57	van Steenbeek CD et al., Facilitating validation of prediction models: a comparison of manual and semi-automated validation using registry-based data of breast cancer patients in the Netherlands. BMC Med Res Methodol. 2019 Jun 8;19(1):117.	Huijts, P.E., et al., Clinical correlates of low-risk variants in FGFR2, TNRC9, MAP3K1, LSP1 and 8q24 in a Dutch cohort of incident breast cancer cases. Breast Cancer Res, 2007. 9(6): p. R78.	Garcia-Closas, M., et al., Polymorphisms in DNA double-strand break repair genes and risk of breast cancer: two population-based studies in USA and Poland, and meta-analyses. Hum Genet, 2006. 119(4): p. 376-88.		Copson, E.R., et al., Obesity and the outcome of young breast cancer patients in the UK: the POSH study. Ann Oncol, 2015. 26(1): p. 101-12	Mavaddat, N., et al., Familial relative risks for breast cancer by pathological subtype: a population-based cohort study. Breast Cancer Res, 2010. 12(1): p. R10.	Stevens, K.N., et al., Common breast cancer susceptibility loci are associated with triple-negative breast cancer. Cancer Res, 2011. 71(19): p. 6240-9.	Cybulski, C., et al., Clinical outcomes in women with breast cancer and a PALB2 mutation: a prospective cohort analysis. Lancet Oncol, 2015. 16(6): p. 638-44
