# Supplementary material for: PredictCBC-2.0: a contralateral breast cancer risk prediction model developed and validated in ~ 200,000 patients
Source: Breast Cancer Res. 2022 Oct 21;24:69. doi: 10.1186/s13058-022-01567-3 (PMC9585761; doi:10.1186/s13058-022-01567-3)
Supplement: Supplementary file 3 — Additional file 1: Table S3. Patient and primary breast cancer characteristics per study. [file 13058_2022_1567_MOESM3_ESM.xlsx]

## Sheet: Sheet2
Variable	Levels/statistic	Overall	ABCFS	ABCS	BBCC	BOSOM	BREOGAN	CGPS	EMC	HEBCS	HEBON	KARBAC	KARMA	LMBC	MARIE	MEC	NKR	ORIGO	PBCS	PKARMA	POSH	SEARCH	SKKDKFZS	SZBCS	UBCS
N		207510	1299	2220	2640	3760	1550	3463	3390	1740	12693	441	3067	2619	3319	1110	140413	1191	1869	4861	1537	10274	1481	1061	1512
Year at diagnosis	median (range)	2007.0 [1990.0, 2017.0]	1996.0 [1990.0, 2013.0]	2007.0 [2003.0, 2013.0]	2005.0 [1990.0, 2013.0]	1994.0 [1990.0, 2002.0]	2009.0 [1990.0, 2017.0]	2006.0 [1990.0, 2012.0]	2004.0 [2000.0, 2009.0]	2001.0 [1990.0, 2012.0]	2004.0 [1990.0, 2017.0]	1999.0 [1998.0, 2000.0]	2008.0 [1990.0, 2015.0]	2006.0 [1990.0, 2011.0]	2003.0 [2001.0, 2005.0]	1999.0 [1993.0, 2010.0]	2009.0 [2003.0, 2015.0]	1999.0 [1991.0, 2005.0]	2001.0 [1999.0, 2003.0]	2005.0 [1990.0, 2015.0]	2004.0 [1999.0, 2007.0]	2002.0 [1990.0, 2008.0]	2000.0 [1993.0, 2005.0]	2006.0 [2001.0, 2012.0]	1998.0 [1990.0, 2016.0]
	missing	-	-	-	-	-	-	-	-	-	-	-	-	-	-	-	-	-	-	-	-	-	-	-	-
Age at diagnosis, years	median (range)	56.0 [18.0, 101.0]	44.0 [23.0, 85.0]	43.0 [18.0, 49.0]	57.0 [19.0, 95.0]	44.0 [19.0, 49.0]	56.0 [25.0, 94.0]	62.0 [24.0, 98.0]	50.0 [23.0, 60.0]	56.0 [22.0, 95.0]	44.0 [18.0, 86.0]	59.0 [27.0, 88.0]	56.0 [23.0, 85.0]	55.0 [22.0, 95.0]	62.0 [49.0, 75.0]	67.0 [46.0, 90.0]	59.0 [18.0, 101.0]	52.0 [22.0, 87.0]	55.0 [27.0, 75.0]	59.0 [25.0, 86.0]	37.0 [18.0, 41.0]	54.0 [23.0, 88.0]	60.0 [21.0, 93.0]	56.0 [25.0, 88.0]	59.0 [25.0, 93.0]
	missing	-	-	-	-	-	-	-	-	-	-	-	-	-	-	-	-	-	-	-	-	-	-	-	-
Body mass index, kg/m2	median (range)	25.0 [10.8, 68.6]	24.2 [12.0, 50.2]	23.9 [17.4, 44.7]	25.4 [13.4, 57.1]	-	25.4 [16.7, 63.3]	24.1 [13.5, 57.7]	24.4 [17.9, 44.8]	24.4 [15.2, 46.9]	24.8 [15.4, 57.2]	-	25.0 [16.2, 53.2]	25.0 [16.0, 61.0]	25.3 [13.8, 50.4]	24.9 [16.6, 50.9]	-	24.8 [15.5, 44.8]	26.6 [10.8, 68.6]	24.7 [16.0, 49.1]	24.6 [16.5, 59.5]	25.6 [13.8, 61.3]	25.4 [16.7, 50.1]	-	24.9 [16.3, 58.2]
	missing	162597	13	1587	145	3760	309	646	3177	372	6628	441	10	589	4	445	140413	124	2	67	52	2535	30	1061	187
Parity, number of children	median (range)	2.0 [0.0, 16.0]	2.0 [0.0, 9.0]	2.0 [0.0, 5.0]	2.0 [0.0, 8.0]	-	2.0 [0.0, 16.0]	2.0 [0.0, 6.0]	-	2.0 [0.0, 11.0]	2.0 [0.0, 9.0]	2.0 [0.0, 6.0]	2.0 [0.0, 7.0]	2.0 [0.0, 12.0]	2.0 [0.0, 7.0]	2.0 [0.0, 7.0]	-	2.0 [0.0, 10.0]	2.0 [0.0, 10.0]	2.0 [0.0, 8.0]	-	2.0 [0.0, 11.0]	2.0 [0.0, 11.0]	2.0 [0.0, 5.0]	3.0 [0.0, 15.0]
	missing	163597	1	1589	127	3760	40	922	3390	291	6347	3	36	406	-	447	140413	337	-	33	1537	2487	21	1001	409
Family history (%)	no	41474 (77.7)	1054 ( 81.1)	798 (63.7)	2095 (85.9)	1177 (61.5)	1116 (84.2)	2477 (84.8)	2482 (80.8)	1224 ( 72.5)	3078 (49.8)	364 ( 83.9)	2293 (78.9)	1795 (81.0)	2672 (82.7)	900 (83.3)	-	973 (82.9)	1670 (89.4)	3830 ( 80.2)	1409 (94.1)	7714 (83.6)	959 (85.9)	234 (68.0)	1160 ( 80.4)
	yes	11925 (22.3)	245 ( 18.9)	455 (36.3)	345 (14.1)	737 (38.5)	210 (15.8)	443 (15.2)	591 (19.2)	465 ( 27.5)	3097 (50.2)	70 ( 16.1)	613 (21.1)	422 (19.0)	559 (17.3)	180 (16.7)	-	201 (17.1)	198 (10.6)	946 ( 19.8)	89 ( 5.9)	1509 (16.4)	158 (14.1)	110 (32.0)	282 ( 19.6)
	missing	154111	-	967	200	1846	224	543	317	51	6518	7	161	402	88	30	140413	17	1	85	39	1051	364	717	70
BRCA1/2 germline mutation (%)	non carrier	37581 (93.2)	1074 ( 94.0)	319 (81.8)	195 (95.1)	3343 (94.2)	406 (94.2)	2526 (97.8)	284 (78.5)	1461 ( 98.3)	10742 (86.1)	433 ( 98.2)	2531 (98.8)	124 (79.0)	1976 (98.5)	-	-	-	1374 (94.4)	18 (100.0)	-	8400 (97.6)	880 (96.0)	1030 (97.1)	465 ( 94.9)
	BRCA1	1726 ( 4.3)	42 ( 3.7)	41 (10.5)	5 ( 2.4)	143 ( 4.0)	18 ( 4.2)	31 ( 1.2)	54 (14.9)	10 ( 0.7)	1165 ( 9.3)	2 ( 0.5)	14 ( 0.5)	18 (11.5)	7 ( 0.3)	-	-	-	51 ( 3.5)	0 ( 0.0)	-	68 ( 0.8)	21 ( 2.3)	26 ( 2.5)	10 ( 2.0)
	BRCA2	1036 ( 2.6)	26 ( 2.3)	30 ( 7.7)	5 ( 2.4)	61 ( 1.7)	7 ( 1.6)	26 ( 1.0)	24 ( 6.6)	16 ( 1.1)	572 ( 4.6)	6 ( 1.4)	17 ( 0.7)	15 ( 9.6)	23 ( 1.1)	-	-	-	31 ( 2.1)	0 ( 0.0)	-	141 ( 1.6)	16 ( 1.7)	5 ( 0.5)	15 ( 3.1)
	missing	167167	157	1830	2435	213	1119	880	3028	253	214	-	505	2462	1313	1110	140413	1191	413	4843	1537	1665	564	-	1022
CHEK2*1100delC (%)	No mutation	38449 (98.0)	1213 ( 99.4)	471 (96.1)	1369 (98.1)	200 (97.6)	1188 (99.1)	3309 (98.4)	-	1555 ( 97.2)	-	434 ( 98.6)	2901 (97.9)	2335 (96.2)	2190 (98.6)	985 (97.4)	-	1122 (97.1)	1778 (99.5)	4464 ( 96.1)	1051 (97.6)	9333 (98.6)	1085 (99.2)	948 (99.2)	518 ( 98.7)
	Mutation	789 ( 2.0)	7 ( 0.6)	19 ( 3.9)	27 ( 1.9)	5 ( 2.4)	11 ( 0.9)	54 ( 1.6)	-	45 ( 2.8)	-	6 ( 1.4)	61 ( 2.1)	93 ( 3.8)	31 ( 1.4)	26 ( 2.6)	-	33 ( 2.9)	9 ( 0.5)	179 ( 3.9)	26 ( 2.4)	133 ( 1.4)	9 ( 0.8)	8 ( 0.8)	7 ( 1.3)
	missing	168272	79	1730	1244	3555	351	100	3390	140	12693	1	105	191	1098	99	140413	36	82	218	460	808	387	105	987
PRS	median (range)	-0.1 [-2.5, 2.3]	-0.1 [-2.2, 2.0]	0.0 [-1.8, 1.9]	-0.1 [-2.5, 1.7]	-0.1 [-1.8, 2.2]	0.0 [-1.7, 1.8]	-0.1 [-2.2, 1.8]	-	-0.1 [-2.0, 1.6]	-	0.0 [-1.8, 1.9]	-0.1 [-2.3, 2.1]	-0.1 [-2.1, 2.1]	-0.1 [-2.3, 1.6]	-0.1 [-2.0, 1.9]	-	-0.1 [-2.3, 2.1]	-0.1 [-2.2, 2.3]	-0.1 [-2.3, 2.2]	0.0 [-1.8, 1.9]	-0.1 [-2.2, 2.2]	-0.1 [-2.2, 2.3]	-0.2 [-2.1, 1.5]	-
	missing	173616	202	1661	1868	3535	601	418	3390	428	12693	37	1026	242	1730	99	140413	96	234	218	460	1685	389	679	1512
Nodal status (%)	negative	123083 (61.7)	618 ( 57.7)	697 (50.1)	1605 (67.1)	1862 (49.7)	793 (53.9)	1316 (53.1)	1898 (56.2)	915 ( 55.9)	6566 (53.9)	324 ( 73.5)	1413 (68.4)	1462 (57.9)	2209 (67.1)	712 (73.3)	88155 (62.8)	616 (56.8)	993 (64.3)	2963 ( 69.2)	680 (47.7)	5276 (64.6)	754 (56.0)	470 (58.3)	786 ( 56.2)
	positive	76272 (38.3)	453 ( 42.3)	693 (49.9)	788 (32.9)	1882 (50.3)	679 (46.1)	1161 (46.9)	1481 (43.8)	721 ( 44.1)	5611 (46.1)	117 ( 26.5)	652 (31.6)	1061 (42.1)	1083 (32.9)	259 (26.7)	52111 (37.2)	468 (43.2)	552 (35.7)	1318 ( 30.8)	747 (52.3)	2893 (35.4)	593 (44.0)	336 (41.7)	613 ( 43.8)
	missing	8155	228	830	247	16	78	986	11	104	516	0	1002	96	27	139	147	107	324	580	110	2105	134	255	113
Tumor size (%)	less equal 2 cm	122635 (62.2)	719 ( 71.2)	596 (51.3)	1468 (61.8)	1431 (38.9)	806 (57.7)	1562 (61.2)	1949 (60.1)	1045 ( 64.4)	7261 (60.7)	314 ( 71.2)	1557 (74.3)	1158 (48.5)	1221 (60.6)	794 (73.9)	87516 (62.6)	654 (62.2)	919 (59.4)	3297 ( 75.5)	631 (44.8)	5802 (66.9)	717 (50.1)	520 (63.4)	698 ( 67.2)
	(2,5] cm	65323 (33.1)	265 ( 26.2)	448 (38.6)	814 (34.3)	1847 (50.2)	528 (37.8)	930 (36.4)	1148 (35.4)	541 ( 33.3)	4238 (35.4)	109 ( 24.7)	496 (23.7)	1018 (42.6)	706 (35.0)	245 (22.8)	45518 (32.5)	353 (33.6)	580 (37.5)	1004 ( 23.0)	655 (46.5)	2641 (30.4)	653 (45.6)	280 (34.1)	306 ( 29.5)
	greater than 5 cm	9315 ( 4.7)	26 ( 2.6)	117 (10.1)	92 ( 3.9)	399 (10.9)	64 ( 4.6)	60 ( 2.4)	147 ( 4.5)	37 ( 2.3)	469 ( 3.9)	18 ( 4.1)	42 ( 2.0)	211 ( 8.8)	89 ( 4.4)	36 ( 3.3)	6875 ( 4.9)	45 ( 4.3)	47 ( 3.0)	66 ( 1.5)	124 ( 8.8)	235 ( 2.7)	62 ( 4.3)	20 ( 2.4)	34 ( 3.3)
	missing	10237	289	1059	266	83	152	911	146	117	725	-	972	232	1303	35	504	139	323	494	127	1596	49	241	474
Tumor stage (%)	Stage I	86839 (45.9)	-	738 (53.4)	1146 (54.1)	1246 (33.5)	195 (46.4)	1003 (39.3)	1403 (41.6)	683 ( 42.8)	5094 (41.8)	255 ( 57.8)	-	868 (34.9)	1507 (47.3)	661 (60.5)	65256 (46.6)	423 (40.4)	414 (36.2)	-	-	4813 (50.8)	447 (33.9)	58 (48.3)	629 ( 42.6)
	Stage II	78753 (41.6)	-	392 (28.4)	842 (39.7)	2152 (57.8)	188 (44.8)	1445 (56.6)	1385 (41.1)	847 ( 53.1)	5708 (46.8)	147 ( 33.3)	-	1159 (46.6)	1334 (41.9)	310 (28.4)	56088 (40.0)	541 (51.7)	699 (61.1)	-	-	4281 (45.2)	616 (46.7)	42 (35.0)	577 ( 39.1)
	Stage III	23718 (12.5)	-	252 (18.2)	132 ( 6.2)	325 ( 8.7)	37 ( 8.8)	104 ( 4.1)	581 (17.2)	65 ( 4.1)	1396 (11.4)	39 ( 8.8)	-	461 (18.5)	346 (10.9)	121 (11.1)	18822 (13.4)	83 ( 7.9)	31 ( 2.7)	-	-	379 ( 4.0)	255 (19.3)	20 (16.7)	269 ( 18.2)
	missing	18200	1299	838	520	37	1130	911	21	145	495	0	3067	131	132	18	247	144	725	4861	1537	801	163	941	37
Tumor grade (%)	well differentiated	40731 (22.2)	-	228 (12.9)	376 (15.0)	640 (19.9)	372 (25.4)	733 (31.2)	604 (18.8)	440 ( 27.4)	1513 (14.2)	110 ( 27.8)	420 (22.2)	362 (14.4)	655 (20.0)	304 (30.6)	30347 (23.8)	156 (17.2)	351 (20.1)	613 ( 20.1)	112 ( 7.5)	1864 (20.8)	111 ( 7.6)	156 (18.2)	264 ( 18.5)
	moderately differentiated	83560 (45.6)	-	770 (43.7)	1460 (58.3)	1133 (35.2)	723 (49.4)	1161 (49.4)	1388 (43.2)	706 ( 44.0)	4069 (38.1)	185 ( 46.8)	864 (45.7)	1095 (43.5)	1731 (52.7)	464 (46.7)	57961 (45.5)	393 (43.2)	922 (52.9)	1596 ( 52.2)	552 (36.9)	4411 (49.3)	854 (58.4)	385 (44.8)	737 ( 51.7)
	poorly/undifferentiated	58845 (32.1)	-	763 (43.3)	668 (26.7)	1447 (44.9)	370 (25.3)	458 (19.5)	1224 (38.1)	457 ( 28.5)	5096 (47.7)	100 ( 25.3)	605 (32.0)	1062 (42.2)	897 (27.3)	225 (22.7)	39045 (30.7)	360 (39.6)	471 (27.0)	846 ( 27.7)	833 (55.6)	2677 (29.9)	498 (34.0)	318 (37.0)	425 ( 29.8)
	missing	24374	1299	459	136	540	85	1111	174	137	2015	46	1178	100	36	117	13060	282	125	1806	40	1322	18	202	86
ER status (%)	negative	36388 (19.0)	334 ( 32.1)	292 (24.9)	604 (24.0)	896 (30.7)	303 (20.1)	495 (16.1)	842 (25.8)	299 ( 18.3)	2841 (29.3)	71 ( 17.1)	277 (13.0)	384 (15.5)	711 (21.5)	111 (11.6)	23582 (17.4)	285 (27.9)	591 (34.3)	669 ( 15.3)	424 (27.8)	1316 (17.9)	527 (36.2)	269 (27.0)	265 ( 19.0)
	positive	155420 (81.0)	707 ( 67.9)	883 (75.1)	1916 (76.0)	2024 (69.3)	1202 (79.9)	2580 (83.9)	2427 (74.2)	1331 ( 81.7)	6869 (70.7)	344 ( 82.9)	1856 (87.0)	2100 (84.5)	2598 (78.5)	847 (88.4)	112223 (82.6)	735 (72.1)	1134 (65.7)	3701 ( 84.7)	1102 (72.2)	6053 (82.1)	928 (63.8)	727 (73.0)	1133 ( 81.0)
	missing	15702	258	1045	120	840	45	388	121	110	2983	26	934	135	10	152	4608	171	144	491	11	2905	26	65	114
PR status (%)	negative	60867 (33.4)	311 ( 29.9)	420 (35.8)	974 (39.0)	1105 (38.4)	492 (32.8)	700 (34.1)	1189 (39.7)	560 ( 34.4)	3656 (39.7)	91 ( 25.0)	546 (26.3)	577 (23.3)	1089 (32.9)	209 (23.3)	43511 (32.7)	306 (39.9)	822 (47.8)	1263 ( 29.4)	434 (37.3)	1290 (32.2)	774 (53.2)	183 (49.5)	365 ( 26.3)
	positive	121268 (66.6)	728 ( 70.1)	754 (64.2)	1523 (61.0)	1772 (61.6)	1006 (67.2)	1355 (65.9)	1804 (60.3)	1070 ( 65.6)	5557 (60.3)	273 ( 75.0)	1531 (73.7)	1899 (76.7)	2220 (67.1)	689 (76.7)	89362 (67.3)	461 (60.1)	899 (52.2)	3035 ( 70.6)	728 (62.7)	2710 (67.8)	680 (46.8)	187 (50.5)	1025 ( 73.7)
	missing	25375	260	1046	143	883	52	1408	397	110	3480	77	990	143	10	212	7540	424	148	563	375	6274	27	691	122
HER2 status (%)	negative	129344 (84.8)	20 ( 80.0)	924 (80.0)	1894 (85.0)	1279 (75.4)	1144 (84.4)	1145 (74.5)	1412 (78.4)	790 ( 84.5)	5764 (80.5)	0 ( 0.0)	1396 (86.7)	1991 (87.4)	2472 (80.1)	112 (77.2)	100615 (85.6)	113 (68.1)	1076 (82.4)	1050 ( 87.3)	588 (65.9)	3695 (88.3)	913 (79.3)	690 (82.0)	261 ( 79.3)
	positive	23274 (15.2)	5 ( 20.0)	231 (20.0)	334 (15.0)	417 (24.6)	211 (15.6)	391 (25.5)	389 (21.6)	145 ( 15.5)	1395 (19.5)	2 (100.0)	214 (13.3)	287 (12.6)	613 (19.9)	33 (22.8)	16918 (14.4)	53 (31.9)	230 (17.6)	153 ( 12.7)	304 (34.1)	491 (11.7)	239 (20.7)	151 (18.0)	68 ( 20.7)
	missing	54892	1274	1065	412	2064	195	1927	1589	805	5534	439	1457	341	234	965	22880	1025	563	3658	645	6088	329	220	1183
Morphology (%)	Ductal	155301 (77.3)	1005 ( 77.4)	1758 (79.2)	1885 (80.7)	2696 (74.5)	1310 (85.5)	2467 (80.4)	2802 (82.7)	1082 ( 68.4)	9484 (75.0)	330 ( 75.0)	1456 (86.2)	1824 (71.8)	2306 (69.8)	775 (69.9)	109298 (77.8)	942 (85.3)	1097 (58.8)	1049 ( 86.8)	1099 (87.8)	7712 (75.2)	995 (67.2)	773 (73.2)	1156 ( 76.9)
	Lobular	22652 (11.3)	102 ( 7.9)	187 ( 8.4)	385 (16.5)	362 (10.0)	142 ( 9.3)	374 (12.2)	281 ( 8.3)	336 ( 21.2)	1128 ( 8.9)	58 ( 13.2)	200 (11.8)	261 (10.3)	678 (20.5)	116 (10.5)	15519 (11.1)	134 (12.1)	294 (15.7)	134 ( 11.1)	65 ( 5.2)	1349 (13.2)	235 (15.9)	181 (17.1)	131 ( 8.7)
	Mixed	7256 ( 3.6)	69 ( 5.3)	59 ( 2.7)	18 ( 0.8)	170 ( 4.7)	26 ( 1.7)	0 ( 0.0)	118 ( 3.5)	62 ( 3.9)	549 ( 4.3)	7 ( 1.6)	27 ( 1.6)	282 (11.1)	135 ( 4.1)	84 ( 7.6)	4500 ( 3.2)	8 ( 0.7)	271 (14.5)	22 ( 1.8)	24 ( 1.9)	608 ( 5.9)	85 ( 5.7)	6 ( 0.6)	126 ( 8.4)
	Other	15706 ( 7.8)	123 ( 9.5)	216 ( 9.7)	49 ( 2.1)	393 (10.9)	55 ( 3.6)	226 ( 7.4)	189 ( 5.6)	103 ( 6.5)	1486 (11.7)	45 ( 10.2)	7 ( 0.4)	173 ( 6.8)	184 ( 5.6)	134 (12.1)	11096 ( 7.9)	20 ( 1.8)	205 (11.0)	4 ( 0.3)	64 ( 5.1)	582 ( 5.7)	165 (11.1)	96 ( 9.1)	91 ( 6.1)
	missing	6595	-	-	303	139	17	396	-	157	46	1	1377	79	16	1	-	87	2	3652	285	23	1	5	8
Chemotherapy (%)	no	104638 (54.0)	370 ( 37.3)	970 (50.7)	66 ( 5.1)	1634 (46.1)	355 (30.7)	-	1346 (39.7)	0 ( 0.0)	4914 (38.8)	330 ( 74.8)	1172 (55.4)	1493 (57.7)	1602 (48.9)	-	79984 (57.0)	37 ( 7.1)	598 (41.6)	2722 ( 61.9)	133 (11.8)	5790 (63.2)	878 (59.3)	244 (31.7)	0 ( 0.0)
	yes	89249 (46.0)	623 ( 62.7)	943 (49.3)	1217 (94.9)	1914 (53.9)	802 (69.3)	-	2042 (60.3)	628 (100.0)	7754 (61.2)	111 ( 25.2)	942 (44.6)	1094 (42.3)	1675 (51.1)	-	60429 (43.0)	481 (92.9)	841 (58.4)	1677 ( 38.1)	993 (88.2)	3372 (36.8)	603 (40.7)	526 (68.3)	582 (100.0)
	missing	13623	306	307	1357	212	393	3463	2	1112	25	-	953	32	42	1110	-	673	430	462	411	1112	-	291	930
Endocrine therapy (%)	no	89518 (45.7)	8 ( 2.2)	1124 (58.8)	953 (40.8)	2739 (77.2)	235 (20.6)	-	1821 (53.9)	807 ( 50.4)	7356 (58.2)	88 ( 20.0)	400 (18.5)	444 (19.2)	595 (18.8)	-	67397 (48.0)	-	1102 (59.0)	735 ( 16.0)	213 (18.9)	1834 (19.1)	446 (31.0)	151 (28.1)	1070 ( 71.4)
	yes	106556 (54.3)	353 ( 97.8)	789 (41.2)	1384 (59.2)	809 (22.8)	904 (79.4)	-	1559 (46.1)	794 ( 49.6)	5277 (41.8)	353 ( 80.0)	1764 (81.5)	1865 (80.8)	2574 (81.2)	-	73016 (52.0)	-	767 (41.0)	3869 ( 84.0)	915 (81.1)	7755 (80.9)	994 (69.0)	387 (71.9)	428 ( 28.6)
	missing	11436	938	307	303	212	411	3463	10	139	60	-	903	310	150	1110	-	1191	-	257	409	685	41	523	14
Trastuzumab (%)	no	162142 (92.5)	1299 (100.0)	1730 (90.5)	2186 (93.8)	628 (99.7)	916 (86.3)	-	3162 (93.3)	-	12241 (99.8)	-	1635 (91.4)	1759 (90.8)	2323 (97.0)	-	128744 (91.7)	-	1838 (98.3)	1198 ( 91.7)	956 (84.9)	-	1475 (99.6)	52 (72.2)	-
	yes	13132 ( 7.5)	0 ( 0.0)	182 ( 9.5)	144 ( 6.2)	2 ( 0.3)	146 (13.7)	-	226 ( 6.7)	-	24 ( 0.2)	-	154 ( 8.6)	178 ( 9.2)	71 ( 3.0)	-	11669 ( 8.3)	-	31 ( 1.7)	109 ( 8.3)	170 (15.1)	-	6 ( 0.4)	20 (27.8)	-
	missing	32236	-	308	310	3130	488	3463	2	1740	428	441	1278	682	925	1110	-	1191	-	3554	411	10274	-	989	1512
Radiation to the breast (%)	no	57000 (29.0)	352 ( 35.8)	368 (19.2)	90 (31.8)	1028 (27.4)	218 (18.5)	-	129 ( 3.8)	250 ( 15.2)	4401 (34.8)	156 ( 35.4)	768 (35.3)	258 (10.8)	609 (18.9)	-	42224 (30.1)	273 (24.4)	1219 (65.2)	1214 ( 26.4)	200 (17.7)	2691 (27.6)	330 (22.4)	218 (39.2)	4 ( 0.3)
	yes	139424 (71.0)	631 ( 64.2)	1545 (80.8)	193 (68.2)	2729 (72.6)	963 (81.5)	-	3258 (96.2)	1400 ( 84.8)	8231 (65.2)	285 ( 64.6)	1406 (64.7)	2122 (89.2)	2605 (81.1)	-	98189 (69.9)	847 (75.6)	650 (34.8)	3391 ( 73.6)	927 (82.3)	7068 (72.4)	1146 (77.6)	338 (60.8)	1500 ( 99.7)
	missing	11086	316	307	2357	3	369	3463	3	90	61	-	893	239	105	1110	-	71	-	256	410	515	5	505	8
Cumulative incidence at 5 years (%) (95% CI)		2.2 (2.1 - 2.2)	2.7 (1.7 - 3.6)	1.9 (1.0 - 2.8)	1.3 (0.7 - 1.8)	3.1 (2.5 -3.7)	0.5 (0.1 - 0.8)	0.4 (0.2 - 0.7)	2.7 (2.1 - 3.2)	1.7 (1.0 - 2.3)	5.3 (4.8 - 5.8)	3.4 (1.7 -5.1)	0.5 (0.1 - 0.9)	1.9 (1.3 - 2.5)	1.6 (1.1 - 2.1)	2.6 (0.7 - 4.5)	2.2 (2.1 -2.2)	3.2 (2.1 - 4.4)	0.6 (0.2 - 0.9)	1.0 (0.5 - 1.6)	1.3 (0.7 - 1.9)	0.6 (0.4 - 0.8)	2.3 (1.5 - 3.1)	1.5 (0.5 - 2.4)	2.3 (1.5 - 3.1)
Cumulative incidence at 10 years (%) (95% CI)		4.1 (4.0 - 4.2)	4.6 (3.4 - 5.8)	4.6 (3.1 - 6.1)	2.5 (1.5 - 3.4)	5.5 (4.7 - 6.2)	1.0 (0.4 - 1.1)	0.8 (0.4 - 1.1)	5.7 (4.9 - 6.6)	2.8 (1.9 - 3.6)	9.3 (8.7 - 10.0)	5.4 (3.2 - 7.4)	2.5 (1.5 - 3.4)	4.5 (3.5 - 5.5)	3.2 (2.6 - 3.8)	3.6 (1.5 - 5.6)	4.1 (4.0 -4.3)	7.1 (5.5 - 8.8)	0.7 (0.3 - 1.0)	2.5 (1.8 - 3.2)	2.6 (1.5 - 3.7)	0.9 (0.7 - 1.1)	4.1 (2.9 - 5.3)	2.5 (0.7 - 4.2)	4.1 (3.0 - 5.2)
